# Supplementary material for: Hereditary Basis of Coat Color and Excellent Feed Conversion Rate of Red Angus Cattle by Next-Generation Sequencing Data
Source: Animals (Basel). 2022 Jun 9;12(12):1509. doi: 10.3390/ani12121509 (PMC9219544; doi:10.3390/ani12121509)
Supplement: Supplementary file 1 [file animals-12-01509-s001.zip]

Archive with 8 entries (7 files):
- supplementary files/
- supplementary files/Table S1.pdf
- supplementary files/Table S2.pdf
- supplementary files/Table S3.pdf
- supplementary files/Table S4.pdf
- supplementary files/Table S5.pdf
- supplementary files/Table S6.pdf
- supplementary files/Table S7.pdf
